# Supplementary material for: Social Determinants of Association among Diabetes Mellitus, Visual Impairment and Hearing Loss in a Middle-Aged or Old Population: Artificial-Neural-Network Analysis of the Korean Longitudinal Study of Aging (2014–2016)
Source: Geriatrics (Basel). 2019 Mar 25;4(1):30. doi: 10.3390/geriatrics4010030 (PMC6473411; doi:10.3390/geriatrics4010030)
Supplement: Supplementary file 1 [file geriatrics-04-00030-s001.zip]

Archive with 3 entries (3 files):
- Data-Codebook.xlsx
- Data.csv
- Supplementary Table-Figure.docx
