# Supplementary material for: Social Determinants of Association among Diabetes Mellitus, Visual Impairment and Hearing Loss in a Middle-Aged or Old Population: Artificial-Neural-Network Analysis of the Korean Longitudinal Study of Aging (2014–2016)
Source: Geriatrics (Basel). 2019 Mar 25;4(1):30. doi: 10.3390/geriatrics4010030 (PMC6473411; doi:10.3390/geriatrics4010030)
Supplement: Supplementary file 1 [file geriatrics-04-00030-s001.zip › Data-Codebook.xlsx]

## Sheet: Description
		Variable	Code	Note
	ID	v000
	Comorbidity	v040
	NNN		0	Diabetes Mellitus No	Visual Impairment No	Hearing Impairment No
	YNN		1	Diabetes Mellitus Yes	Visual Impairment No	Hearing Impairment No
	NYN		2
	NNY		3
	YYN		4
	YNY		5
	NYY		6
	YYY		7
	Education	x002
	Elementary, Below		1
	Junior High		2
	Senior High		3
	College, Above		4
	Gender	x003
	Male		1
	Female		5
	Age	x004
	Marriage	x005
	Married		1
	Separated		2
	Divorced		3
	Widowed		4
	Unmarried		5
	Religion	x006
	Non		1
	Protestant		2
	Catholic		3
	Buddhist		4
	Won-Buddhist		5
	Other		97
	Meeting with Friends	x007
	Activity - Religious	x008
	Activity - Friendship	x009
	Activity - Leisure	x010
	Activity - Family	x011
	Activity - Voluntary	x012
	Activity - Political	x013
	Residential Type	x014
	Apartment		1
	Other		2
	Region	x017
	Urban, Big		1
	Urban, Small		2
	Rural		3
	# Children Alive	x018
	# Brothers/Sisters Cohabiting	x020
	Parents Alive	x022
	Father & Mother		1
	Father		2
	Mother		3
	None		4
	Health Insurance	x025
	Medicare		1
	Medicaid		5
	Economic Activity	x026
	Employed		1
	Unemployed		2
	Income (Monthly, $)	x029
	Subjective Health	x032
	Very Good		1
	Good		2
	Middle		3
	Poor		4
	Very Poor		5
	BMI	x033
	Smoker	x035
	Non		0
	Former		1
	Current		2
	Drinker	x036
	Non		0
	Former		1
	Current		2
	Life Satisfaction-Economic	x041
	Life Satisfaction-Overall	x042
	Drug Intake	x043
	Yes		1
	No		5
	Diabetes Mellitus	x037
	Yes		1
	No		5
	Visual Impairment	x038
	Yes		1
	No		5
	Hearing Impairment	x039
	Yes		1
	No		5
